# Supplementary material for: O-GlcNAcylation Signal Mediates Proteasome Inhibitor Resistance in Cancer Cells by Stabilizing NRF1
Source: Mol Cell Biol. 2018 Aug 15;38(17):e00252-18. doi: 10.1128/MCB.00252-18 (PMC6094050; doi:10.1128/MCB.00252-18)
Supplement: Supplemental material [file MCB.00252-18_zmb999101820sd2.xlsx]

## Sheet: psma1
Sample Id	OGT, Protein levels (mass spectrometry)	PSMA1, Protein levels (mass spectrometry)
TCGA-BH-A0DG-01	0.939647	1.00744
TCGA-BH-A0DD-01	1.77078	0.884318
TCGA-BH-A0BZ-01	1.48819	0.762078
TCGA-AR-A1AW-01	1.03586	1.18824
TCGA-AR-A1AV-01	0.907267	0.621734
TCGA-AR-A1AS-01	0.993883	0.950889
TCGA-AR-A1AQ-01	2.242	0.63585
TCGA-AR-A1AP-01	1.02569	1.03044
TCGA-A7-A13F-01	0.874781	0.87498
TCGA-E2-A15A-01	1.07983	1.01495
TCGA-E2-A158-01	1.0476	0.760282
TCGA-E2-A150-01	1.71839	0.559687
TCGA-BH-A18V-01	1.41955	1.10552
TCGA-BH-A18U-01	1.22715	0.973475
TCGA-BH-A18R-01	1.4708	1.06989
TCGA-BH-A18Q-01	1.19774	0.835894
TCGA-BH-A18N-01	1.01145	0.930519
TCGA-BH-A0C1-01	1.09232	1.06182
TCGA-E2-A159-01	1.76116	0.890356
TCGA-E2-A154-01	1.12891	0.822073
TCGA-E2-A10A-01	1.61083	0.898188
TCGA-D8-A142-01	1.08771	0.865667
TCGA-D8-A13Y-01	2.06793	0.865847
TCGA-C8-A138-01	1.15998	0.977649
TCGA-C8-A135-01	1.38461	0.876619
TCGA-C8-A134-01	1.16279	0.919385
TCGA-C8-A130-01	1.18851	1.21136
TCGA-C8-A12Z-01	1.6641	0.795376
TCGA-C8-A12W-01	1.71727	0.395674
TCGA-C8-A12V-01	1.05794	1.20337
TCGA-C8-A12U-01	0.910453	1.2502
TCGA-C8-A12T-01	1.22879	0.967232
TCGA-C8-A12Q-01	1.50142	0.691466
TCGA-C8-A12P-01	1.6687	0.773131
TCGA-C8-A12L-01	1.2504	0.942337
TCGA-BH-A0E9-01	1.01412	0.884659
TCGA-BH-A0C7-01	0.880777	0.963024
TCGA-BH-A0AV-01	1.19204	0.934928
TCGA-AR-A0TY-01	1.58227	0.724581
TCGA-AO-A12F-01	1.11723	0.853976
TCGA-A2-A0T3-01	1.02293	0.832339
TCGA-AO-A12E-01	0.88883	1.21487
TCGA-AO-A126-01	0.976609	0.960135
TCGA-A2-A0YI-01	1.47505	0.439328
TCGA-AR-A0U4-01	1.20521	1.10943
TCGA-A2-A0YM-01	0.880195	0.945335
TCGA-A2-A0YL-01	1.26943	0.787048
TCGA-A2-A0YG-01	1.16018	0.864858
TCGA-A2-A0YF-01	0.972939	0.948135
TCGA-A2-A0YD-01	1.17747	0.918881
TCGA-A2-A0YC-01	0.901935	1.22493
TCGA-BH-A0HP-01	1.26786	1.05326
TCGA-AR-A0TX-01	1.17122	1.01412
TCGA-AR-A0TV-01	0.952822	0.74214
TCGA-AR-A0TT-01	1.04793	0.968215
TCGA-AR-A0TR-01	0.956197	1.05017
TCGA-A2-A0T7-01	1.50145	0.634927
TCGA-A2-A0T6-01	1.05195	0.947521
TCGA-A2-A0T2-01	1.56489	0.879148
TCGA-A2-A0T1-01	1.238	0.669836
TCGA-A2-A0SX-01	1.09882	0.952542
TCGA-A2-A0SW-01	0.990226	0.976225
TCGA-BH-A0HK-01	1.26014	0.818783
TCGA-BH-A0E1-01	0.96524	1.03222
TCGA-BH-A0E0-01	1.96666	1.06294
TCGA-BH-A0C0-01	1.97052	0.823109
TCGA-AO-A0JM-01	1.17829	0.890104
TCGA-AO-A0JL-01	1.24144	0.905815
TCGA-AO-A0JJ-01	0.979061	1.167
TCGA-AO-A0JE-01	1.16049	1.0262
TCGA-AO-A0JC-01	0.86642	1.34509
TCGA-BH-A0EE-01	1.87573	1.21277
TCGA-AO-A0J9-01	0.944675	1.01402
TCGA-AO-A0J6-01	1.13653	0.927333
TCGA-AN-A0FL-01	1.03794	1.0038
TCGA-AN-A0FK-01	1.39934	1.00815
TCGA-AN-A0AM-01	0.926182	1.16032
TCGA-AN-A04A-01	0.975624	0.798873
TCGA-A8-A09I-01	1.56049	0.985172
TCGA-A2-A0EY-01	1.07497	0.961858
TCGA-A2-A0EX-01	0.957061	0.995778
TCGA-A2-A0EV-01	1.17783	0.991185
TCGA-A2-A0EQ-01	1.10632	0.967567
TCGA-A2-A0D2-01	1.30976	0.949384
TCGA-A2-A0D1-01	1.77368	0.588614
TCGA-A2-A0CM-01	1.16872	1.08485
TCGA-BH-A0BV-01	1.08042	1.05591
TCGA-AO-A03O-01	1.29535	1.0431
TCGA-AN-A0AS-01	1.46448	0.897933
TCGA-AN-A0AL-01	0.849913	1.02167
TCGA-AN-A0AJ-01	1.61146	0.940339
TCGA-A8-A09G-01	1.44879	1.10892
TCGA-A8-A08Z-01	1.14193	1.01052
TCGA-A8-A08G-01	1.62185	0.693277
TCGA-A8-A079-01	1.20033	0.877722
TCGA-A8-A076-01	0.960499	0.955933
TCGA-A8-A06Z-01	0.956089	0.79363
TCGA-A8-A06N-01	0.895097	0.787894
TCGA-A7-A0CJ-01	1.10278	1.05748
TCGA-A7-A0CE-01	1.17663	1.15386
TCGA-A7-A0CD-01	1.28414	0.457735
TCGA-A2-A0D0-01	2.24949	0.67125

## Sheet: psma2
Sample Id	OGT, Protein levels (mass spectrometry)	PSMA2, Protein levels (mass spectrometry)
TCGA-BH-A0DG-01	0.939647	0.999492
TCGA-BH-A0DD-01	1.77078	1.3632
TCGA-BH-A0BZ-01	1.48819	1.90192
TCGA-AR-A1AW-01	1.03586	0.896887
TCGA-AR-A1AV-01	0.907267	1.16171
TCGA-AR-A1AS-01	0.993883	0.81762
TCGA-AR-A1AQ-01	2.242	1.45113
TCGA-AR-A1AP-01	1.02569	0.868628
TCGA-A7-A13F-01	0.874781	0.763733
TCGA-E2-A15A-01	1.07983	0.726997
TCGA-E2-A158-01	1.0476	0.571999
TCGA-E2-A150-01	1.71839	1.39414
TCGA-BH-A18V-01	1.41955	1.3075
TCGA-BH-A18U-01	1.22715	1.0295
TCGA-BH-A18R-01	1.4708	1.59841
TCGA-BH-A18Q-01	1.19774	0.861544
TCGA-BH-A18N-01	1.01145	0.698731
TCGA-BH-A0C1-01	1.09232	0.824805
TCGA-E2-A159-01	1.76116	3.05624
TCGA-E2-A154-01	1.12891	0.913786
TCGA-E2-A10A-01	1.61083	1.41833
TCGA-D8-A142-01	1.08771	0.870817
TCGA-D8-A13Y-01	2.06793	2.1512
TCGA-C8-A138-01	1.15998	0.892238
TCGA-C8-A135-01	1.38461	0.870668
TCGA-C8-A134-01	1.16279	0.944525
TCGA-C8-A130-01	1.18851	1.0796
TCGA-C8-A12Z-01	1.6641	1.30514
TCGA-C8-A12W-01	1.71727	2.09166
TCGA-C8-A12V-01	1.05794	0.990984
TCGA-C8-A12U-01	0.910453	1.16426
TCGA-C8-A12T-01	1.22879	1.20262
TCGA-C8-A12Q-01	1.50142	1.0776
TCGA-C8-A12P-01	1.6687	1.41961
TCGA-C8-A12L-01	1.2504	0.870447
TCGA-BH-A0E9-01	1.01412	0.938691
TCGA-BH-A0C7-01	0.880777	1.42319
TCGA-BH-A0AV-01	1.19204	1.01072
TCGA-AR-A0TY-01	1.58227	2.057
TCGA-AO-A12F-01	1.11723	0.960123
TCGA-A2-A0T3-01	1.02293	0.799714
TCGA-AO-A12E-01	0.88883	1.03973
TCGA-AO-A126-01	0.976609	0.960701
TCGA-A2-A0YI-01	1.47505	1.33089
TCGA-AR-A0U4-01	1.20521	1.01115
TCGA-A2-A0YM-01	0.880195	0.892833
TCGA-A2-A0YL-01	1.26943	1.6324
TCGA-A2-A0YG-01	1.16018	0.867097
TCGA-A2-A0YF-01	0.972939	0.748303
TCGA-A2-A0YD-01	1.17747	1.19041
TCGA-A2-A0YC-01	0.901935	0.996516
TCGA-BH-A0HP-01	1.26786	1.77954
TCGA-AR-A0TX-01	1.17122	1.30238
TCGA-AR-A0TV-01	0.952822	0.752328
TCGA-AR-A0TT-01	1.04793	0.854987
TCGA-AR-A0TR-01	0.956197	0.787934
TCGA-A2-A0T7-01	1.50145	1.75061
TCGA-A2-A0T6-01	1.05195	0.937953
TCGA-A2-A0T2-01	1.56489	1.4652
TCGA-A2-A0T1-01	1.238	1.77591
TCGA-A2-A0SX-01	1.09882	0.926249
TCGA-A2-A0SW-01	0.990226	1.00841
TCGA-BH-A0HK-01	1.26014	1.74477
TCGA-BH-A0E1-01	0.96524	1.0589
TCGA-BH-A0E0-01	1.96666	1.3629
TCGA-BH-A0C0-01	1.97052	1.46705
TCGA-AO-A0JM-01	1.17829	0.795549
TCGA-AO-A0JL-01	1.24144	0.86934
TCGA-AO-A0JJ-01	0.979061	0.96989
TCGA-AO-A0JE-01	1.16049	0.878084
TCGA-AO-A0JC-01	0.86642	1.38732
TCGA-BH-A0EE-01	1.87573	2.55079
TCGA-AO-A0J9-01	0.944675	0.831156
TCGA-AO-A0J6-01	1.13653	0.95529
TCGA-AN-A0FL-01	1.03794	0.854161
TCGA-AN-A0FK-01	1.39934	1.00785
TCGA-AN-A0AM-01	0.926182	1.038
TCGA-AN-A04A-01	0.975624	0.7438
TCGA-A8-A09I-01	1.56049	1.57494
TCGA-A2-A0EY-01	1.07497	0.76635
TCGA-A2-A0EX-01	0.957061	0.931314
TCGA-A2-A0EV-01	1.17783	1.19621
TCGA-A2-A0EQ-01	1.10632	0.822682
TCGA-A2-A0D2-01	1.30976	0.915012
TCGA-A2-A0D1-01	1.77368	1.80601
TCGA-A2-A0CM-01	1.16872	0.920248
TCGA-BH-A0BV-01	1.08042	1.00512
TCGA-AO-A03O-01	1.29535	0.771211
TCGA-AN-A0AS-01	1.46448	1.44246
TCGA-AN-A0AL-01	0.849913	0.853905
TCGA-AN-A0AJ-01	1.61146	1.3994
TCGA-A8-A09G-01	1.44879	1.07988
TCGA-A8-A08Z-01	1.14193	0.959835
TCGA-A8-A08G-01	1.62185	1.52054
TCGA-A8-A079-01	1.20033	0.85097
TCGA-A8-A076-01	0.960499	0.775499
TCGA-A8-A06Z-01	0.956089	1.31493
TCGA-A8-A06N-01	0.895097	0.817445
TCGA-A7-A0CJ-01	1.10278	1.06426
TCGA-A7-A0CE-01	1.17663	1.16401
TCGA-A7-A0CD-01	1.28414	2.30155
TCGA-A2-A0D0-01	2.24949	2.53426

## Sheet: psma3
Sample Id	OGT, Protein levels (mass spectrometry)	PSMA3, Protein levels (mass spectrometry)
TCGA-BH-A0DG-01	0.939647	0.94526
TCGA-BH-A0DD-01	1.77078	1.16585
TCGA-BH-A0BZ-01	1.48819	0.767867
TCGA-AR-A1AW-01	1.03586	1.12243
TCGA-AR-A1AV-01	0.907267	0.863446
TCGA-AR-A1AS-01	0.993883	0.935022
TCGA-AR-A1AQ-01	2.242	1.25078
TCGA-AR-A1AP-01	1.02569	0.936315
TCGA-A7-A13F-01	0.874781	0.820704
TCGA-E2-A15A-01	1.07983	0.979673
TCGA-E2-A158-01	1.0476	0.736161
TCGA-E2-A150-01	1.71839	0.661781
TCGA-BH-A18V-01	1.41955	1.05364
TCGA-BH-A18U-01	1.22715	1.13855
TCGA-BH-A18R-01	1.4708	1.18531
TCGA-BH-A18Q-01	1.19774	0.954653
TCGA-BH-A18N-01	1.01145	0.814045
TCGA-BH-A0C1-01	1.09232	0.904803
TCGA-E2-A159-01	1.76116	0.812604
TCGA-E2-A154-01	1.12891	0.763771
TCGA-E2-A10A-01	1.61083	0.763962
TCGA-D8-A142-01	1.08771	0.869046
TCGA-D8-A13Y-01	2.06793	0.978096
TCGA-C8-A138-01	1.15998	1.00408
TCGA-C8-A135-01	1.38461	0.857085
TCGA-C8-A134-01	1.16279	1.04086
TCGA-C8-A130-01	1.18851	1.18822
TCGA-C8-A12Z-01	1.6641	0.933823
TCGA-C8-A12W-01	1.71727	0.766704
TCGA-C8-A12V-01	1.05794	1.08568
TCGA-C8-A12U-01	0.910453	1.15866
TCGA-C8-A12T-01	1.22879	0.9985
TCGA-C8-A12Q-01	1.50142	0.933417
TCGA-C8-A12P-01	1.6687	0.763336
TCGA-C8-A12L-01	1.2504	0.880086
TCGA-BH-A0E9-01	1.01412	0.979782
TCGA-BH-A0C7-01	0.880777	1.13042
TCGA-BH-A0AV-01	1.19204	1.03158
TCGA-AR-A0TY-01	1.58227	0.800582
TCGA-AO-A12F-01	1.11723	0.992178
TCGA-A2-A0T3-01	1.02293	0.71625
TCGA-AO-A12E-01	0.88883	1.27703
TCGA-AO-A126-01	0.976609	0.971392
TCGA-A2-A0YI-01	1.47505	0.729744
TCGA-AR-A0U4-01	1.20521	1.00076
TCGA-A2-A0YM-01	0.880195	1.12331
TCGA-A2-A0YL-01	1.26943	0.829244
TCGA-A2-A0YG-01	1.16018	0.877832
TCGA-A2-A0YF-01	0.972939	0.941
TCGA-A2-A0YD-01	1.17747	0.856634
TCGA-A2-A0YC-01	0.901935	1.15816
TCGA-BH-A0HP-01	1.26786	1.03966
TCGA-AR-A0TX-01	1.17122	1.07584
TCGA-AR-A0TV-01	0.952822	0.760485
TCGA-AR-A0TT-01	1.04793	0.957463
TCGA-AR-A0TR-01	0.956197	0.954773
TCGA-A2-A0T7-01	1.50145	1.05949
TCGA-A2-A0T6-01	1.05195	0.994079
TCGA-A2-A0T2-01	1.56489	1.07948
TCGA-A2-A0T1-01	1.238	0.931303
TCGA-A2-A0SX-01	1.09882	1.15852
TCGA-A2-A0SW-01	0.990226	1.01325
TCGA-BH-A0HK-01	1.26014	0.96046
TCGA-BH-A0E1-01	0.96524	1.00795
TCGA-BH-A0E0-01	1.96666	1.0431
TCGA-BH-A0C0-01	1.97052	1.49016
TCGA-AO-A0JM-01	1.17829	0.923527
TCGA-AO-A0JL-01	1.24144	0.916923
TCGA-AO-A0JJ-01	0.979061	1.06851
TCGA-AO-A0JE-01	1.16049	0.926188
TCGA-AO-A0JC-01	0.86642	1.35888
TCGA-BH-A0EE-01	1.87573	1.19252
TCGA-AO-A0J9-01	0.944675	1.01783
TCGA-AO-A0J6-01	1.13653	0.985065
TCGA-AN-A0FL-01	1.03794	0.846971
TCGA-AN-A0FK-01	1.39934	1.05279
TCGA-AN-A0AM-01	0.926182	1.05005
TCGA-AN-A04A-01	0.975624	0.724803
TCGA-A8-A09I-01	1.56049	0.707299
TCGA-A2-A0EY-01	1.07497	0.907202
TCGA-A2-A0EX-01	0.957061	0.892176
TCGA-A2-A0EV-01	1.17783	0.951458
TCGA-A2-A0EQ-01	1.10632	0.875764
TCGA-A2-A0D2-01	1.30976	0.873029
TCGA-A2-A0D1-01	1.77368	0.942998
TCGA-A2-A0CM-01	1.16872	1.13179
TCGA-BH-A0BV-01	1.08042	1.1953
TCGA-AO-A03O-01	1.29535	0.990934
TCGA-AN-A0AS-01	1.46448	0.925172
TCGA-AN-A0AL-01	0.849913	1.0549
TCGA-AN-A0AJ-01	1.61146	0.95052
TCGA-A8-A09G-01	1.44879	1.03044
TCGA-A8-A08Z-01	1.14193	1.01812
TCGA-A8-A08G-01	1.62185	0.938553
TCGA-A8-A079-01	1.20033	0.899887
TCGA-A8-A076-01	0.960499	0.924322
TCGA-A8-A06Z-01	0.956089	0.82354
TCGA-A8-A06N-01	0.895097	0.874677
TCGA-A7-A0CJ-01	1.10278	1.047
TCGA-A7-A0CE-01	1.17663	1.13909
TCGA-A7-A0CD-01	1.28414	0.662001
TCGA-A2-A0D0-01	2.24949	0.876257

## Sheet: psma4
Sample Id	OGT, Protein levels (mass spectrometry)	PSMA4, Protein levels (mass spectrometry)
TCGA-BH-A0DG-01	0.939647	0.942576
TCGA-BH-A0DD-01	1.77078	1.25152
TCGA-BH-A0BZ-01	1.48819	1.54731
TCGA-AR-A1AW-01	1.03586	1.0501
TCGA-AR-A1AV-01	0.907267	1.42357
TCGA-AR-A1AS-01	0.993883	0.798223
TCGA-AR-A1AQ-01	2.242	1.67299
TCGA-AR-A1AP-01	1.02569	0.854269
TCGA-A7-A13F-01	0.874781	0.758603
TCGA-E2-A15A-01	1.07983	0.869285
TCGA-E2-A158-01	1.0476	0.768611
TCGA-E2-A150-01	1.71839	1.67546
TCGA-BH-A18V-01	1.41955	1.27581
TCGA-BH-A18U-01	1.22715	1.11907
TCGA-BH-A18R-01	1.4708	1.46627
TCGA-BH-A18Q-01	1.19774	1.08047
TCGA-BH-A18N-01	1.01145	0.988987
TCGA-BH-A0C1-01	1.09232	0.983184
TCGA-E2-A159-01	1.76116	1.93144
TCGA-E2-A154-01	1.12891	1.0155
TCGA-E2-A10A-01	1.61083	1.20743
TCGA-D8-A142-01	1.08771	0.839762
TCGA-D8-A13Y-01	2.06793	1.9927
TCGA-C8-A138-01	1.15998	0.891667
TCGA-C8-A135-01	1.38461	0.992988
TCGA-C8-A134-01	1.16279	1.03371
TCGA-C8-A130-01	1.18851	1.05054
TCGA-C8-A12Z-01	1.6641	1.17901
TCGA-C8-A12W-01	1.71727	1.60265
TCGA-C8-A12V-01	1.05794	1.08609
TCGA-C8-A12U-01	0.910453	1.04605
TCGA-C8-A12T-01	1.22879	1.18664
TCGA-C8-A12Q-01	1.50142	1.03335
TCGA-C8-A12P-01	1.6687	1.43116
TCGA-C8-A12L-01	1.2504	0.92187
TCGA-BH-A0E9-01	1.01412	0.917139
TCGA-BH-A0C7-01	0.880777	1.45685
TCGA-BH-A0AV-01	1.19204	1.04021
TCGA-AR-A0TY-01	1.58227	1.61017
TCGA-AO-A12F-01	1.11723	0.890822
TCGA-A2-A0T3-01	1.02293	0.715128
TCGA-AO-A12E-01	0.88883	0.832517
TCGA-AO-A126-01	0.976609	0.968128
TCGA-A2-A0YI-01	1.47505	1.21084
TCGA-AR-A0U4-01	1.20521	1.01168
TCGA-A2-A0YM-01	0.880195	0.932639
TCGA-A2-A0YL-01	1.26943	1.26347
TCGA-A2-A0YG-01	1.16018	0.884705
TCGA-A2-A0YF-01	0.972939	0.795227
TCGA-A2-A0YD-01	1.17747	1.05423
TCGA-A2-A0YC-01	0.901935	1.01657
TCGA-BH-A0HP-01	1.26786	1.76365
TCGA-AR-A0TX-01	1.17122	1.11686
TCGA-AR-A0TV-01	0.952822	0.825874
TCGA-AR-A0TT-01	1.04793	0.954612
TCGA-AR-A0TR-01	0.956197	0.893305
TCGA-A2-A0T7-01	1.50145	1.31954
TCGA-A2-A0T6-01	1.05195	1.02816
TCGA-A2-A0T2-01	1.56489	1.56419
TCGA-A2-A0T1-01	1.238	1.67709
TCGA-A2-A0SX-01	1.09882	0.982956
TCGA-A2-A0SW-01	0.990226	1.07708
TCGA-BH-A0HK-01	1.26014	1.51369
TCGA-BH-A0E1-01	0.96524	0.992145
TCGA-BH-A0E0-01	1.96666	1.36459
TCGA-BH-A0C0-01	1.97052	1.53419
TCGA-AO-A0JM-01	1.17829	0.916567
TCGA-AO-A0JL-01	1.24144	1.03545
TCGA-AO-A0JJ-01	0.979061	0.964293
TCGA-AO-A0JE-01	1.16049	1.03603
TCGA-AO-A0JC-01	0.86642	1.45429
TCGA-BH-A0EE-01	1.87573	1.65042
TCGA-AO-A0J9-01	0.944675	0.915296
TCGA-AO-A0J6-01	1.13653	0.937749
TCGA-AN-A0FL-01	1.03794	0.854922
TCGA-AN-A0FK-01	1.39934	1.03903
TCGA-AN-A0AM-01	0.926182	1.00228
TCGA-AN-A04A-01	0.975624	0.840894
TCGA-A8-A09I-01	1.56049	1.11818
TCGA-A2-A0EY-01	1.07497	0.735198
TCGA-A2-A0EX-01	0.957061	0.971606
TCGA-A2-A0EV-01	1.17783	1.19868
TCGA-A2-A0EQ-01	1.10632	0.866095
TCGA-A2-A0D2-01	1.30976	1.0248
TCGA-A2-A0D1-01	1.77368	1.66145
TCGA-A2-A0CM-01	1.16872	1.0038
TCGA-BH-A0BV-01	1.08042	1.20078
TCGA-AO-A03O-01	1.29535	0.800181
TCGA-AN-A0AS-01	1.46448	1.24585
TCGA-AN-A0AL-01	0.849913	0.966554
TCGA-AN-A0AJ-01	1.61146	1.4848
TCGA-A8-A09G-01	1.44879	1.35416
TCGA-A8-A08Z-01	1.14193	0.980157
TCGA-A8-A08G-01	1.62185	2.14816
TCGA-A8-A079-01	1.20033	0.885923
TCGA-A8-A076-01	0.960499	0.779635
TCGA-A8-A06Z-01	0.956089	1.22858
TCGA-A8-A06N-01	0.895097	0.78446
TCGA-A7-A0CJ-01	1.10278	1.02726
TCGA-A7-A0CE-01	1.17663	1.10843
TCGA-A7-A0CD-01	1.28414	1.79817
TCGA-A2-A0D0-01	2.24949	1.70137

## Sheet: psma5
Sample Id	OGT, Protein levels (mass spectrometry)	PSMA5, Protein levels (mass spectrometry)
TCGA-BH-A0DG-01	0.939647	0.89891
TCGA-BH-A0DD-01	1.77078	1.00915
TCGA-BH-A0BZ-01	1.48819	2.1092
TCGA-AR-A1AW-01	1.03586	0.922918
TCGA-AR-A1AV-01	0.907267	1.14999
TCGA-AR-A1AS-01	0.993883	0.68189
TCGA-AR-A1AQ-01	2.242	2.30436
TCGA-AR-A1AP-01	1.02569	0.862205
TCGA-A7-A13F-01	0.874781	0.778327
TCGA-E2-A15A-01	1.07983	0.829131
TCGA-E2-A158-01	1.0476	0.686861
TCGA-E2-A150-01	1.71839	2.16975
TCGA-BH-A18V-01	1.41955	1.09684
TCGA-BH-A18U-01	1.22715	1.00346
TCGA-BH-A18R-01	1.4708	2.03777
TCGA-BH-A18Q-01	1.19774	0.920588
TCGA-BH-A18N-01	1.01145	0.726507
TCGA-BH-A0C1-01	1.09232	1.03021
TCGA-E2-A159-01	1.76116	2.50879
TCGA-E2-A154-01	1.12891	0.89597
TCGA-E2-A10A-01	1.61083	1.35843
TCGA-D8-A142-01	1.08771	0.876596
TCGA-D8-A13Y-01	2.06793	2.26878
TCGA-C8-A138-01	1.15998	0.868453
TCGA-C8-A135-01	1.38461	1.00266
TCGA-C8-A134-01	1.16279	1.04345
TCGA-C8-A130-01	1.18851	0.954278
TCGA-C8-A12Z-01	1.6641	1.31021
TCGA-C8-A12W-01	1.71727	2.35252
TCGA-C8-A12V-01	1.05794	1.01626
TCGA-C8-A12U-01	0.910453	1.07136
TCGA-C8-A12T-01	1.22879	1.30463
TCGA-C8-A12Q-01	1.50142	1.29728
TCGA-C8-A12P-01	1.6687	1.81202
TCGA-C8-A12L-01	1.2504	0.829809
TCGA-BH-A0E9-01	1.01412	0.958169
TCGA-BH-A0C7-01	0.880777	1.3393
TCGA-BH-A0AV-01	1.19204	1.02375
TCGA-AR-A0TY-01	1.58227	2.01508
TCGA-AO-A12F-01	1.11723	0.797557
TCGA-A2-A0T3-01	1.02293	0.722646
TCGA-AO-A12E-01	0.88883	0.890095
TCGA-AO-A126-01	0.976609	0.993942
TCGA-A2-A0YI-01	1.47505	2.05823
TCGA-AR-A0U4-01	1.20521	0.951663
TCGA-A2-A0YM-01	0.880195	0.791806
TCGA-A2-A0YL-01	1.26943	1.95508
TCGA-A2-A0YG-01	1.16018	0.87689
TCGA-A2-A0YF-01	0.972939	0.855533
TCGA-A2-A0YD-01	1.17747	1.24542
TCGA-A2-A0YC-01	0.901935	0.980035
TCGA-BH-A0HP-01	1.26786	1.84866
TCGA-AR-A0TX-01	1.17122	1.26226
TCGA-AR-A0TV-01	0.952822	0.88921
TCGA-AR-A0TT-01	1.04793	0.873683
TCGA-AR-A0TR-01	0.956197	0.843359
TCGA-A2-A0T7-01	1.50145	1.47319
TCGA-A2-A0T6-01	1.05195	0.899836
TCGA-A2-A0T2-01	1.56489	1.52972
TCGA-A2-A0T1-01	1.238	1.77322
TCGA-A2-A0SX-01	1.09882	0.860622
TCGA-A2-A0SW-01	0.990226	0.927271
TCGA-BH-A0HK-01	1.26014	1.86254
TCGA-BH-A0E1-01	0.96524	1.02035
TCGA-BH-A0E0-01	1.96666	1.88775
TCGA-BH-A0C0-01	1.97052	2.22283
TCGA-AO-A0JM-01	1.17829	0.898272
TCGA-AO-A0JL-01	1.24144	0.862248
TCGA-AO-A0JJ-01	0.979061	0.848167
TCGA-AO-A0JE-01	1.16049	0.797831
TCGA-AO-A0JC-01	0.86642	1.3699
TCGA-BH-A0EE-01	1.87573	2.12965
TCGA-AO-A0J9-01	0.944675	0.854897
TCGA-AO-A0J6-01	1.13653	0.980762
TCGA-AN-A0FL-01	1.03794	0.896746
TCGA-AN-A0FK-01	1.39934	0.989349
TCGA-AN-A0AM-01	0.926182	0.970837
TCGA-AN-A04A-01	0.975624	0.72409
TCGA-A8-A09I-01	1.56049	1.52168
TCGA-A2-A0EY-01	1.07497	0.746028
TCGA-A2-A0EX-01	0.957061	0.909461
TCGA-A2-A0EV-01	1.17783	1.22479
TCGA-A2-A0EQ-01	1.10632	0.836232
TCGA-A2-A0D2-01	1.30976	0.861387
TCGA-A2-A0D1-01	1.77368	2.12707
TCGA-A2-A0CM-01	1.16872	0.948949
TCGA-BH-A0BV-01	1.08042	0.982223
TCGA-AO-A03O-01	1.29535	0.771475
TCGA-AN-A0AS-01	1.46448	1.64269
TCGA-AN-A0AL-01	0.849913	0.886111
TCGA-AN-A0AJ-01	1.61146	1.66613
TCGA-A8-A09G-01	1.44879	1.21006
TCGA-A8-A08Z-01	1.14193	0.970309
TCGA-A8-A08G-01	1.62185	1.93222
TCGA-A8-A079-01	1.20033	0.916727
TCGA-A8-A076-01	0.960499	0.768578
TCGA-A8-A06Z-01	0.956089	1.27472
TCGA-A8-A06N-01	0.895097	0.834294
TCGA-A7-A0CJ-01	1.10278	0.952407
TCGA-A7-A0CE-01	1.17663	1.08758
TCGA-A7-A0CD-01	1.28414	2.48988
TCGA-A2-A0D0-01	2.24949	2.5135

## Sheet: psma6
Sample Id	OGT, Protein levels (mass spectrometry)	PSMA6, Protein levels (mass spectrometry)
TCGA-BH-A0DG-01	0.939647	0.993623
TCGA-BH-A0DD-01	1.77078	1.46257
TCGA-BH-A0BZ-01	1.48819	1.49507
TCGA-AR-A1AW-01	1.03586	1.16625
TCGA-AR-A1AV-01	0.907267	0.59266
TCGA-AR-A1AS-01	0.993883	0.87004
TCGA-AR-A1AQ-01	2.242	1.46166
TCGA-AR-A1AP-01	1.02569	0.915524
TCGA-A7-A13F-01	0.874781	0.788246
TCGA-E2-A15A-01	1.07983	0.91939
TCGA-E2-A158-01	1.0476	0.712293
TCGA-E2-A150-01	1.71839	1.13334
TCGA-BH-A18V-01	1.41955	1.23471
TCGA-BH-A18U-01	1.22715	1.08829
TCGA-BH-A18R-01	1.4708	1.94714
TCGA-BH-A18Q-01	1.19774	0.866636
TCGA-BH-A18N-01	1.01145	0.837432
TCGA-BH-A0C1-01	1.09232	0.95675
TCGA-E2-A159-01	1.76116	2.26112
TCGA-E2-A154-01	1.12891	0.852813
TCGA-E2-A10A-01	1.61083	1.16275
TCGA-D8-A142-01	1.08771	0.977965
TCGA-D8-A13Y-01	2.06793	1.53504
TCGA-C8-A138-01	1.15998	0.974916
TCGA-C8-A135-01	1.38461	0.956409
TCGA-C8-A134-01	1.16279	1.00153
TCGA-C8-A130-01	1.18851	1.15876
TCGA-C8-A12Z-01	1.6641	1.204
TCGA-C8-A12W-01	1.71727	1.43874
TCGA-C8-A12V-01	1.05794	1.13582
TCGA-C8-A12U-01	0.910453	1.18081
TCGA-C8-A12T-01	1.22879	1.20095
TCGA-C8-A12Q-01	1.50142	1.02452
TCGA-C8-A12P-01	1.6687	1.4162
TCGA-C8-A12L-01	1.2504	0.874067
TCGA-BH-A0E9-01	1.01412	0.904254
TCGA-BH-A0C7-01	0.880777	1.07656
TCGA-BH-A0AV-01	1.19204	0.941257
TCGA-AR-A0TY-01	1.58227	1.34163
TCGA-AO-A12F-01	1.11723	0.933716
TCGA-A2-A0T3-01	1.02293	0.756984
TCGA-AO-A12E-01	0.88883	1.1154
TCGA-AO-A126-01	0.976609	0.965005
TCGA-A2-A0YI-01	1.47505	0.891476
TCGA-AR-A0U4-01	1.20521	1.05121
TCGA-A2-A0YM-01	0.880195	0.90581
TCGA-A2-A0YL-01	1.26943	1.38689
TCGA-A2-A0YG-01	1.16018	0.844762
TCGA-A2-A0YF-01	0.972939	0.872238
TCGA-A2-A0YD-01	1.17747	1.14817
TCGA-A2-A0YC-01	0.901935	1.09747
TCGA-BH-A0HP-01	1.26786	1.43238
TCGA-AR-A0TX-01	1.17122	1.1143
TCGA-AR-A0TV-01	0.952822	0.80538
TCGA-AR-A0TT-01	1.04793	0.933166
TCGA-AR-A0TR-01	0.956197	0.905515
TCGA-A2-A0T7-01	1.50145	1.39866
TCGA-A2-A0T6-01	1.05195	0.963185
TCGA-A2-A0T2-01	1.56489	1.26243
TCGA-A2-A0T1-01	1.238	1.36103
TCGA-A2-A0SX-01	1.09882	0.900544
TCGA-A2-A0SW-01	0.990226	1.01255
TCGA-BH-A0HK-01	1.26014	1.49811
TCGA-BH-A0E1-01	0.96524	1.0269
TCGA-BH-A0E0-01	1.96666	1.52009
TCGA-BH-A0C0-01	1.97052	2.00443
TCGA-AO-A0JM-01	1.17829	0.993355
TCGA-AO-A0JL-01	1.24144	0.945068
TCGA-AO-A0JJ-01	0.979061	0.889429
TCGA-AO-A0JE-01	1.16049	0.878242
TCGA-AO-A0JC-01	0.86642	1.46333
TCGA-BH-A0EE-01	1.87573	2.12822
TCGA-AO-A0J9-01	0.944675	0.883352
TCGA-AO-A0J6-01	1.13653	0.809214
TCGA-AN-A0FL-01	1.03794	0.96433
TCGA-AN-A0FK-01	1.39934	1.07068
TCGA-AN-A0AM-01	0.926182	1.14323
TCGA-AN-A04A-01	0.975624	0.74607
TCGA-A8-A09I-01	1.56049	1.27713
TCGA-A2-A0EY-01	1.07497	0.828532
TCGA-A2-A0EX-01	0.957061	0.949872
TCGA-A2-A0EV-01	1.17783	1.20647
TCGA-A2-A0EQ-01	1.10632	0.857981
TCGA-A2-A0D2-01	1.30976	0.891142
TCGA-A2-A0D1-01	1.77368	1.80869
TCGA-A2-A0CM-01	1.16872	0.995382
TCGA-BH-A0BV-01	1.08042	1.1523
TCGA-AO-A03O-01	1.29535	0.806732
TCGA-AN-A0AS-01	1.46448	1.17996
TCGA-AN-A0AL-01	0.849913	0.958938
TCGA-AN-A0AJ-01	1.61146	1.38931
TCGA-A8-A09G-01	1.44879	1.07361
TCGA-A8-A08Z-01	1.14193	1.00635
TCGA-A8-A08G-01	1.62185	1.32302
TCGA-A8-A079-01	1.20033	0.898409
TCGA-A8-A076-01	0.960499	0.808377
TCGA-A8-A06Z-01	0.956089	0.850506
TCGA-A8-A06N-01	0.895097	0.765692
TCGA-A7-A0CJ-01	1.10278	1.08854
TCGA-A7-A0CE-01	1.17663	1.18964
TCGA-A7-A0CD-01	1.28414	1.36543
TCGA-A2-A0D0-01	2.24949	1.91867

## Sheet: psma7
Sample Id	OGT, Protein levels (mass spectrometry)	PSMA7, Protein levels (mass spectrometry)
TCGA-BH-A0DG-01	0.939647	0.944481
TCGA-BH-A0DD-01	1.77078	1.33946
TCGA-BH-A0BZ-01	1.48819	1.53014
TCGA-AR-A1AW-01	1.03586	1.03265
TCGA-AR-A1AV-01	0.907267	1.30825
TCGA-AR-A1AS-01	0.993883	0.802014
TCGA-AR-A1AQ-01	2.242	1.56097
TCGA-AR-A1AP-01	1.02569	0.965923
TCGA-A7-A13F-01	0.874781	0.851368
TCGA-E2-A15A-01	1.07983	0.907905
TCGA-E2-A158-01	1.0476	0.735572
TCGA-E2-A150-01	1.71839	1.57598
TCGA-BH-A18V-01	1.41955	1.32834
TCGA-BH-A18U-01	1.22715	1.00787
TCGA-BH-A18R-01	1.4708	1.45151
TCGA-BH-A18Q-01	1.19774	0.969276
TCGA-BH-A18N-01	1.01145	0.825117
TCGA-BH-A0C1-01	1.09232	0.945695
TCGA-E2-A159-01	1.76116	1.78938
TCGA-E2-A154-01	1.12891	1.03217
TCGA-E2-A10A-01	1.61083	1.29877
TCGA-D8-A142-01	1.08771	0.933553
TCGA-D8-A13Y-01	2.06793	1.29807
TCGA-C8-A138-01	1.15998	0.976497
TCGA-C8-A135-01	1.38461	1.02628
TCGA-C8-A134-01	1.16279	0.97498
TCGA-C8-A130-01	1.18851	1.19385
TCGA-C8-A12Z-01	1.6641	1.40361
TCGA-C8-A12W-01	1.71727	1.83263
TCGA-C8-A12V-01	1.05794	1.06067
TCGA-C8-A12U-01	0.910453	1.17967
TCGA-C8-A12T-01	1.22879	1.21266
TCGA-C8-A12Q-01	1.50142	1.10316
TCGA-C8-A12P-01	1.6687	1.31039
TCGA-C8-A12L-01	1.2504	0.918028
TCGA-BH-A0E9-01	1.01412	0.899876
TCGA-BH-A0C7-01	0.880777	0.932049
TCGA-BH-A0AV-01	1.19204	1.0762
TCGA-AR-A0TY-01	1.58227	1.23732
TCGA-AO-A12F-01	1.11723	0.866547
TCGA-A2-A0T3-01	1.02293	0.853821
TCGA-AO-A12E-01	0.88883	1.09734
TCGA-AO-A126-01	0.976609	0.961081
TCGA-A2-A0YI-01	1.47505	1.02779
TCGA-AR-A0U4-01	1.20521	0.993475
TCGA-A2-A0YM-01	0.880195	0.828062
TCGA-A2-A0YL-01	1.26943	1.23199
TCGA-A2-A0YG-01	1.16018	0.900153
TCGA-A2-A0YF-01	0.972939	0.908112
TCGA-A2-A0YD-01	1.17747	1.23133
TCGA-A2-A0YC-01	0.901935	1.08637
TCGA-BH-A0HP-01	1.26786	1.39619
TCGA-AR-A0TX-01	1.17122	1.18435
TCGA-AR-A0TV-01	0.952822	0.825332
TCGA-AR-A0TT-01	1.04793	0.904809
TCGA-AR-A0TR-01	0.956197	0.9187
TCGA-A2-A0T7-01	1.50145	1.34506
TCGA-A2-A0T6-01	1.05195	1.03334
TCGA-A2-A0T2-01	1.56489	1.4305
TCGA-A2-A0T1-01	1.238	1.12798
TCGA-A2-A0SX-01	1.09882	0.894639
TCGA-A2-A0SW-01	0.990226	1.0164
TCGA-BH-A0HK-01	1.26014	1.51223
TCGA-BH-A0E1-01	0.96524	1.01079
TCGA-BH-A0E0-01	1.96666	1.59467
TCGA-BH-A0C0-01	1.97052	1.74697
TCGA-AO-A0JM-01	1.17829	1.02471
TCGA-AO-A0JL-01	1.24144	1.01284
TCGA-AO-A0JJ-01	0.979061	0.944954
TCGA-AO-A0JE-01	1.16049	0.980116
TCGA-AO-A0JC-01	0.86642	1.34784
TCGA-BH-A0EE-01	1.87573	2.17784
TCGA-AO-A0J9-01	0.944675	0.835327
TCGA-AO-A0J6-01	1.13653	0.840628
TCGA-AN-A0FL-01	1.03794	1.0093
TCGA-AN-A0FK-01	1.39934	0.989273
TCGA-AN-A0AM-01	0.926182	1.06158
TCGA-AN-A04A-01	0.975624	0.782105
TCGA-A8-A09I-01	1.56049	1.43363
TCGA-A2-A0EY-01	1.07497	0.869952
TCGA-A2-A0EX-01	0.957061	0.891926
TCGA-A2-A0EV-01	1.17783	1.28858
TCGA-A2-A0EQ-01	1.10632	0.873415
TCGA-A2-A0D2-01	1.30976	0.920735
TCGA-A2-A0D1-01	1.77368	1.46412
TCGA-A2-A0CM-01	1.16872	1.07021
TCGA-BH-A0BV-01	1.08042	1.14985
TCGA-AO-A03O-01	1.29535	0.84926
TCGA-AN-A0AS-01	1.46448	1.48819
TCGA-AN-A0AL-01	0.849913	0.936629
TCGA-AN-A0AJ-01	1.61146	1.2274
TCGA-A8-A09G-01	1.44879	1.2209
TCGA-A8-A08Z-01	1.14193	1.04275
TCGA-A8-A08G-01	1.62185	1.55577
TCGA-A8-A079-01	1.20033	0.830656
TCGA-A8-A076-01	0.960499	0.86808
TCGA-A8-A06Z-01	0.956089	1.06935
TCGA-A8-A06N-01	0.895097	0.822058
TCGA-A7-A0CJ-01	1.10278	0.983659
TCGA-A7-A0CE-01	1.17663	0.998222
TCGA-A7-A0CD-01	1.28414	1.52374
TCGA-A2-A0D0-01	2.24949	1.70107

## Sheet: psmb1
Sample Id	OGT, Protein levels (mass spectrometry)	PSMB1, Protein levels (mass spectrometry)
TCGA-BH-A0DG-01	0.939647	0.935861
TCGA-BH-A0DD-01	1.77078	1.05232
TCGA-BH-A0BZ-01	1.48819	1.58697
TCGA-AR-A1AW-01	1.03586	1.03382
TCGA-AR-A1AV-01	0.907267	1.13342
TCGA-AR-A1AS-01	0.993883	0.873229
TCGA-AR-A1AQ-01	2.242	1.50588
TCGA-AR-A1AP-01	1.02569	0.982242
TCGA-A7-A13F-01	0.874781	0.775263
TCGA-E2-A15A-01	1.07983	0.938788
TCGA-E2-A158-01	1.0476	0.808839
TCGA-E2-A150-01	1.71839	1.96133
TCGA-BH-A18V-01	1.41955	1.38818
TCGA-BH-A18U-01	1.22715	1.11427
TCGA-BH-A18R-01	1.4708	1.64599
TCGA-BH-A18Q-01	1.19774	0.906942
TCGA-BH-A18N-01	1.01145	0.938857
TCGA-BH-A0C1-01	1.09232	1.0171
TCGA-E2-A159-01	1.76116	1.75972
TCGA-E2-A154-01	1.12891	1.05717
TCGA-E2-A10A-01	1.61083	1.05247
TCGA-D8-A142-01	1.08771	1.00306
TCGA-D8-A13Y-01	2.06793	1.55088
TCGA-C8-A138-01	1.15998	0.858136
TCGA-C8-A135-01	1.38461	1.01666
TCGA-C8-A134-01	1.16279	0.958858
TCGA-C8-A130-01	1.18851	1.14878
TCGA-C8-A12Z-01	1.6641	1.38008
TCGA-C8-A12W-01	1.71727	1.53896
TCGA-C8-A12V-01	1.05794	1.10012
TCGA-C8-A12U-01	0.910453	1.08075
TCGA-C8-A12T-01	1.22879	1.13028
TCGA-C8-A12Q-01	1.50142	1.18777
TCGA-C8-A12P-01	1.6687	1.12822
TCGA-C8-A12L-01	1.2504	0.901611
TCGA-BH-A0E9-01	1.01412	0.905779
TCGA-BH-A0C7-01	0.880777	1.32588
TCGA-BH-A0AV-01	1.19204	1.16001
TCGA-AR-A0TY-01	1.58227	1.58348
TCGA-AO-A12F-01	1.11723	1.01031
TCGA-A2-A0T3-01	1.02293	0.869972
TCGA-AO-A12E-01	0.88883	1.02721
TCGA-AO-A126-01	0.976609	0.98857
TCGA-A2-A0YI-01	1.47505	1.18708
TCGA-AR-A0U4-01	1.20521	1.06408
TCGA-A2-A0YM-01	0.880195	0.976071
TCGA-A2-A0YL-01	1.26943	1.4244
TCGA-A2-A0YG-01	1.16018	0.854229
TCGA-A2-A0YF-01	0.972939	0.909234
TCGA-A2-A0YD-01	1.17747	1.13944
TCGA-A2-A0YC-01	0.901935	0.961922
TCGA-BH-A0HP-01	1.26786	1.63956
TCGA-AR-A0TX-01	1.17122	1.27908
TCGA-AR-A0TV-01	0.952822	0.858336
TCGA-AR-A0TT-01	1.04793	0.944624
TCGA-AR-A0TR-01	0.956197	1.00335
TCGA-A2-A0T7-01	1.50145	1.40155
TCGA-A2-A0T6-01	1.05195	1.14691
TCGA-A2-A0T2-01	1.56489	1.37758
TCGA-A2-A0T1-01	1.238	1.23335
TCGA-A2-A0SX-01	1.09882	1.06608
TCGA-A2-A0SW-01	0.990226	1.04312
TCGA-BH-A0HK-01	1.26014	1.3244
TCGA-BH-A0E1-01	0.96524	1.10816
TCGA-BH-A0E0-01	1.96666	1.53585
TCGA-BH-A0C0-01	1.97052	1.8514
TCGA-AO-A0JM-01	1.17829	0.995723
TCGA-AO-A0JL-01	1.24144	1.02991
TCGA-AO-A0JJ-01	0.979061	1.02599
TCGA-AO-A0JE-01	1.16049	1.00844
TCGA-AO-A0JC-01	0.86642	1.44648
TCGA-BH-A0EE-01	1.87573	2.27696
TCGA-AO-A0J9-01	0.944675	0.963888
TCGA-AO-A0J6-01	1.13653	0.948154
TCGA-AN-A0FL-01	1.03794	0.89833
TCGA-AN-A0FK-01	1.39934	1.06608
TCGA-AN-A0AM-01	0.926182	1.00936
TCGA-AN-A04A-01	0.975624	0.652394
TCGA-A8-A09I-01	1.56049	1.31921
TCGA-A2-A0EY-01	1.07497	0.879278
TCGA-A2-A0EX-01	0.957061	0.951544
TCGA-A2-A0EV-01	1.17783	1.35798
TCGA-A2-A0EQ-01	1.10632	0.906063
TCGA-A2-A0D2-01	1.30976	1.05827
TCGA-A2-A0D1-01	1.77368	1.44748
TCGA-A2-A0CM-01	1.16872	0.952801
TCGA-BH-A0BV-01	1.08042	1.14921
TCGA-AO-A03O-01	1.29535	0.932763
TCGA-AN-A0AS-01	1.46448	1.20575
TCGA-AN-A0AL-01	0.849913	0.93006
TCGA-AN-A0AJ-01	1.61146	1.40662
TCGA-A8-A09G-01	1.44879	1.25328
TCGA-A8-A08Z-01	1.14193	0.993718
TCGA-A8-A08G-01	1.62185	1.39271
TCGA-A8-A079-01	1.20033	0.931561
TCGA-A8-A076-01	0.960499	0.914617
TCGA-A8-A06Z-01	0.956089	1.14991
TCGA-A8-A06N-01	0.895097	0.911351
TCGA-A7-A0CJ-01	1.10278	1.03814
TCGA-A7-A0CE-01	1.17663	1.02521
TCGA-A7-A0CD-01	1.28414	1.5947
TCGA-A2-A0D0-01	2.24949	1.25224

## Sheet: psmb2
Sample Id	OGT, Protein levels (mass spectrometry)	PSMB2, Protein levels (mass spectrometry)
TCGA-BH-A0DG-01	0.939647	0.904454
TCGA-BH-A0DD-01	1.77078	1.26481
TCGA-BH-A0BZ-01	1.48819	1.33933
TCGA-AR-A1AW-01	1.03586	1.03178
TCGA-AR-A1AV-01	0.907267	0.983437
TCGA-AR-A1AS-01	0.993883	0.823925
TCGA-AR-A1AQ-01	2.242	1.42899
TCGA-AR-A1AP-01	1.02569	1.02919
TCGA-A7-A13F-01	0.874781	0.815189
TCGA-E2-A15A-01	1.07983	0.907764
TCGA-E2-A158-01	1.0476	0.691712
TCGA-E2-A150-01	1.71839	1.18259
TCGA-BH-A18V-01	1.41955	1.23753
TCGA-BH-A18U-01	1.22715	1.0027
TCGA-BH-A18R-01	1.4708	1.45545
TCGA-BH-A18Q-01	1.19774	0.935997
TCGA-BH-A18N-01	1.01145	0.76726
TCGA-BH-A0C1-01	1.09232	1.03604
TCGA-E2-A159-01	1.76116	2.35738
TCGA-E2-A154-01	1.12891	1.04401
TCGA-E2-A10A-01	1.61083	0.961174
TCGA-D8-A142-01	1.08771	0.9375
TCGA-D8-A13Y-01	2.06793	2.31192
TCGA-C8-A138-01	1.15998	0.904174
TCGA-C8-A135-01	1.38461	1.00621
TCGA-C8-A134-01	1.16279	1.00047
TCGA-C8-A130-01	1.18851	1.18161
TCGA-C8-A12Z-01	1.6641	1.35394
TCGA-C8-A12W-01	1.71727	1.27112
TCGA-C8-A12V-01	1.05794	1.13873
TCGA-C8-A12U-01	0.910453	1.03459
TCGA-C8-A12T-01	1.22879	1.17091
TCGA-C8-A12Q-01	1.50142	1.28297
TCGA-C8-A12P-01	1.6687	1.11149
TCGA-C8-A12L-01	1.2504	0.893329
TCGA-BH-A0E9-01	1.01412	0.79
TCGA-BH-A0C7-01	0.880777	0.937373
TCGA-BH-A0AV-01	1.19204	1.00271
TCGA-AR-A0TY-01	1.58227	1.18561
TCGA-AO-A12F-01	1.11723	0.910993
TCGA-A2-A0T3-01	1.02293	0.822344
TCGA-AO-A12E-01	0.88883	1.09136
TCGA-AO-A126-01	0.976609	0.930144
TCGA-A2-A0YI-01	1.47505	1.21832
TCGA-AR-A0U4-01	1.20521	1.00496
TCGA-A2-A0YM-01	0.880195	0.90289
TCGA-A2-A0YL-01	1.26943	1.32103
TCGA-A2-A0YG-01	1.16018	0.823449
TCGA-A2-A0YF-01	0.972939	0.82548
TCGA-A2-A0YD-01	1.17747	1.09596
TCGA-A2-A0YC-01	0.901935	1.06236
TCGA-BH-A0HP-01	1.26786	1.2993
TCGA-AR-A0TX-01	1.17122	1.17848
TCGA-AR-A0TV-01	0.952822	0.820574
TCGA-AR-A0TT-01	1.04793	1.0503
TCGA-AR-A0TR-01	0.956197	0.963484
TCGA-A2-A0T7-01	1.50145	1.24125
TCGA-A2-A0T6-01	1.05195	0.981322
TCGA-A2-A0T2-01	1.56489	1.20823
TCGA-A2-A0T1-01	1.238	1.21133
TCGA-A2-A0SX-01	1.09882	0.920575
TCGA-A2-A0SW-01	0.990226	0.952943
TCGA-BH-A0HK-01	1.26014	1.31667
TCGA-BH-A0E1-01	0.96524	0.914302
TCGA-BH-A0E0-01	1.96666	1.71487
TCGA-BH-A0C0-01	1.97052	1.9326
TCGA-AO-A0JM-01	1.17829	0.980093
TCGA-AO-A0JL-01	1.24144	0.928037
TCGA-AO-A0JJ-01	0.979061	0.936593
TCGA-AO-A0JE-01	1.16049	0.84185
TCGA-AO-A0JC-01	0.86642	1.47313
TCGA-BH-A0EE-01	1.87573	1.95649
TCGA-AO-A0J9-01	0.944675	1.04724
TCGA-AO-A0J6-01	1.13653	0.989605
TCGA-AN-A0FL-01	1.03794	0.867217
TCGA-AN-A0FK-01	1.39934	1.01359
TCGA-AN-A0AM-01	0.926182	0.973829
TCGA-AN-A04A-01	0.975624	0.798613
TCGA-A8-A09I-01	1.56049	1.31376
TCGA-A2-A0EY-01	1.07497	0.847983
TCGA-A2-A0EX-01	0.957061	0.90312
TCGA-A2-A0EV-01	1.17783	1.18424
TCGA-A2-A0EQ-01	1.10632	0.850135
TCGA-A2-A0D2-01	1.30976	1.00665
TCGA-A2-A0D1-01	1.77368	1.24358
TCGA-A2-A0CM-01	1.16872	0.968095
TCGA-BH-A0BV-01	1.08042	0.960622
TCGA-AO-A03O-01	1.29535	0.817161
TCGA-AN-A0AS-01	1.46448	1.03373
TCGA-AN-A0AL-01	0.849913	0.908561
TCGA-AN-A0AJ-01	1.61146	1.30372
TCGA-A8-A09G-01	1.44879	1.15433
TCGA-A8-A08Z-01	1.14193	1.08518
TCGA-A8-A08G-01	1.62185	1.2404
TCGA-A8-A079-01	1.20033	0.911967
TCGA-A8-A076-01	0.960499	0.825425
TCGA-A8-A06Z-01	0.956089	0.962357
TCGA-A8-A06N-01	0.895097	0.971316
TCGA-A7-A0CJ-01	1.10278	1.04599
TCGA-A7-A0CE-01	1.17663	1.11475
TCGA-A7-A0CD-01	1.28414	1.19798
TCGA-A2-A0D0-01	2.24949	1.41599

## Sheet: psmb3
Sample Id	OGT, Protein levels (mass spectrometry)	PSMB3, Protein levels (mass spectrometry)
TCGA-BH-A0DG-01	0.939647	1.04317
TCGA-BH-A0DD-01	1.77078	1.62111
TCGA-BH-A0BZ-01	1.48819	1.74042
TCGA-AR-A1AW-01	1.03586	1.01525
TCGA-AR-A1AV-01	0.907267	1.0382
TCGA-AR-A1AS-01	0.993883	0.878251
TCGA-AR-A1AQ-01	2.242	2.38009
TCGA-AR-A1AP-01	1.02569	0.899222
TCGA-A7-A13F-01	0.874781	0.811457
TCGA-E2-A15A-01	1.07983	0.845759
TCGA-E2-A158-01	1.0476	0.675755
TCGA-E2-A150-01	1.71839	1.10781
TCGA-BH-A18V-01	1.41955	1.31014
TCGA-BH-A18U-01	1.22715	0.83002
TCGA-BH-A18R-01	1.4708	2.19313
TCGA-BH-A18Q-01	1.19774	0.733297
TCGA-BH-A18N-01	1.01145	0.827176
TCGA-BH-A0C1-01	1.09232	0.897012
TCGA-E2-A159-01	1.76116	2.33578
TCGA-E2-A154-01	1.12891	0.958941
TCGA-E2-A10A-01	1.61083	1.37133
TCGA-D8-A142-01	1.08771	0.93824
TCGA-D8-A13Y-01	2.06793	2.99743
TCGA-C8-A138-01	1.15998	0.79335
TCGA-C8-A135-01	1.38461	0.929936
TCGA-C8-A134-01	1.16279	0.915371
TCGA-C8-A130-01	1.18851	1.01374
TCGA-C8-A12Z-01	1.6641	1.20239
TCGA-C8-A12W-01	1.71727	2.15121
TCGA-C8-A12V-01	1.05794	0.958674
TCGA-C8-A12U-01	0.910453	1.0063
TCGA-C8-A12T-01	1.22879	1.1192
TCGA-C8-A12Q-01	1.50142	0.911923
TCGA-C8-A12P-01	1.6687	1.83314
TCGA-C8-A12L-01	1.2504	0.671093
TCGA-BH-A0E9-01	1.01412	1.12698
TCGA-BH-A0C7-01	0.880777	1.22495
TCGA-BH-A0AV-01	1.19204	0.927448
TCGA-AR-A0TY-01	1.58227	2.05253
TCGA-AO-A12F-01	1.11723	0.974429
TCGA-A2-A0T3-01	1.02293	0.760112
TCGA-AO-A12E-01	0.88883	1.18204
TCGA-AO-A126-01	0.976609	0.959684
TCGA-A2-A0YI-01	1.47505	2.31103
TCGA-AR-A0U4-01	1.20521	1.04623
TCGA-A2-A0YM-01	0.880195	0.908083
TCGA-A2-A0YL-01	1.26943	1.55735
TCGA-A2-A0YG-01	1.16018	0.871179
TCGA-A2-A0YF-01	0.972939	0.877854
TCGA-A2-A0YD-01	1.17747	1.21005
TCGA-A2-A0YC-01	0.901935	0.875002
TCGA-BH-A0HP-01	1.26786	1.95269
TCGA-AR-A0TX-01	1.17122	1.32603
TCGA-AR-A0TV-01	0.952822	0.852562
TCGA-AR-A0TT-01	1.04793	0.897439
TCGA-AR-A0TR-01	0.956197	0.930716
TCGA-A2-A0T7-01	1.50145	1.77387
TCGA-A2-A0T6-01	1.05195	1.01324
TCGA-A2-A0T2-01	1.56489	1.73442
TCGA-A2-A0T1-01	1.238	1.54576
TCGA-A2-A0SX-01	1.09882	0.88298
TCGA-A2-A0SW-01	0.990226	0.852635
TCGA-BH-A0HK-01	1.26014	1.95759
TCGA-BH-A0E1-01	0.96524	0.967795
TCGA-BH-A0E0-01	1.96666	2.02899
TCGA-BH-A0C0-01	1.97052	2.36935
TCGA-AO-A0JM-01	1.17829	0.901615
TCGA-AO-A0JL-01	1.24144	0.784441
TCGA-AO-A0JJ-01	0.979061	0.794146
TCGA-AO-A0JE-01	1.16049	0.730925
TCGA-AO-A0JC-01	0.86642	1.51089
TCGA-BH-A0EE-01	1.87573	2.18067
TCGA-AO-A0J9-01	0.944675	0.85691
TCGA-AO-A0J6-01	1.13653	0.859047
TCGA-AN-A0FL-01	1.03794	0.822956
TCGA-AN-A0FK-01	1.39934	0.981687
TCGA-AN-A0AM-01	0.926182	1.00862
TCGA-AN-A04A-01	0.975624	0.728715
TCGA-A8-A09I-01	1.56049	1.38717
TCGA-A2-A0EY-01	1.07497	0.826976
TCGA-A2-A0EX-01	0.957061	0.94185
TCGA-A2-A0EV-01	1.17783	1.23891
TCGA-A2-A0EQ-01	1.10632	0.747871
TCGA-A2-A0D2-01	1.30976	1.00901
TCGA-A2-A0D1-01	1.77368	2.16982
TCGA-A2-A0CM-01	1.16872	0.99564
TCGA-BH-A0BV-01	1.08042	0.847736
TCGA-AO-A03O-01	1.29535	0.697662
TCGA-AN-A0AS-01	1.46448	1.61576
TCGA-AN-A0AL-01	0.849913	0.836107
TCGA-AN-A0AJ-01	1.61146	1.48221
TCGA-A8-A09G-01	1.44879	1.10018
TCGA-A8-A08Z-01	1.14193	0.966153
TCGA-A8-A08G-01	1.62185	1.74186
TCGA-A8-A079-01	1.20033	0.929438
TCGA-A8-A076-01	0.960499	0.759271
TCGA-A8-A06Z-01	0.956089	1.57619
TCGA-A8-A06N-01	0.895097	0.821391
TCGA-A7-A0CJ-01	1.10278	1.09644
TCGA-A7-A0CE-01	1.17663	1.13665
TCGA-A7-A0CD-01	1.28414	2.48491
TCGA-A2-A0D0-01	2.24949	2.8329

[truncated: 36 more sheets: psmb4, psmb5, psmb6, psmb7, psmb8, psmb9, psmb10, psmc1, psmc2, psmc3, psmc4, psmc5, psmc6, psmd1, psmd2, psmd3, psmd4, psmd5, psmd6, psmd7 …]
