# Supplementary material for: O-GlcNAcylation Signal Mediates Proteasome Inhibitor Resistance in Cancer Cells by Stabilizing NRF1
Source: Mol Cell Biol. 2018 Aug 15;38(17):e00252-18. doi: 10.1128/MCB.00252-18 (PMC6094050; doi:10.1128/MCB.00252-18)
Supplement: Supplemental material [file MCB.00252-18_zmb999101820sd3.xlsx]

## Sheet: psma1
Sample Id	OGT, Protein levels (mass spectrometry)	PSMA1, Protein levels (mass spectrometry)
TCGA-AA-A02J-01	18.2239	23.021	spearman	0.689
TCGA-AA-A01F-01	18.4314	25.0334
TCGA-AG-A016-01	18.6574	24.0391
TCGA-AG-3574-01	19.636	27.0567
TCGA-AG-A036-01	19.6866	26.1375
TCGA-AG-A01W-01	19.7967	25.8046
TCGA-AA-A00N-01	19.9013	23.9481
TCGA-AA-A00K-01	20.007	23.6389
TCGA-AA-A024-01	20.5556	27.3362
TCGA-AA-A00A-01	20.8934	26.1238
TCGA-AA-A01X-01	20.8971	27.0489
TCGA-AA-3710-01	21.0704	28.4051
TCGA-AF-3913-01	21.0909	27.5186
TCGA-AA-3986-01	21.1962	27.7896
TCGA-AA-A017-01	21.3176	28.832
TCGA-AG-A00C-01	21.447	25.4961
TCGA-AA-A00J-01	21.5996	26.0757
TCGA-AA-A01S-01	21.7089	25.896
TCGA-AG-A015-01	21.7382	27.0669
TCGA-A6-3810-01	22.1432	26.417
TCGA-AA-3561-01	22.1619	27.7532
TCGA-AA-A02H-01	22.2314	26.6913
TCGA-AA-A02E-01	22.3027	25.9946
TCGA-AA-A022-01	22.3645	27.2844
TCGA-AA-A02R-01	22.4717	26.6705
TCGA-AG-A02N-01	22.5359	27.1468
TCGA-AG-A026-01	22.6865	27.1015
TCGA-AA-3554-01	22.8053	27.1607
TCGA-AG-A02X-01	22.8628	25.7396
TCGA-AA-A004-01	23.1148	27.5423
TCGA-AA-3989-01	23.1446	27.326
TCGA-AA-3534-01	23.1579	27.0116
TCGA-AA-3558-01	23.1818	27.463
TCGA-AA-3818-01	23.1924	28.7708
TCGA-AA-3664-01	23.2329	27.1422
TCGA-AG-3584-01	23.2379	26.5273
TCGA-AG-A01N-01	23.3	26.9438
TCGA-AG-A00H-01	23.3136	27.4727
TCGA-A6-3807-01	23.3195	27.3846
TCGA-AG-A011-01	23.3737	27.1529
TCGA-AA-A01I-01	23.6583	27.5638
TCGA-AA-A03J-01	23.6983	27.5422
TCGA-AG-A00Y-01	23.8246	27.7577
TCGA-AG-A014-01	23.8717	28.08
TCGA-AA-A03F-01	23.9062	27.9121
TCGA-AA-A029-01	23.9082	28.1524
TCGA-AA-A01T-01	24.0601	27.0229
TCGA-AG-3593-01	24.0975	27.8488
TCGA-AA-A01R-01	24.204	28.9569
TCGA-AA-A02O-01	24.2491	28.5366
TCGA-AA-3864-01	24.2978	30.126
TCGA-AA-A01C-01	24.522	28.0347
TCGA-AA-3848-01	24.6485	28.9807
TCGA-AA-A00R-01	24.6948	28.3275
TCGA-AG-3580-01	24.8144	30.1647
TCGA-AG-3594-01	24.8911	27.1967
TCGA-AA-A00E-01	24.9874	27.5324
TCGA-AA-A00U-01	25.2849	28.0071
TCGA-AA-A02Y-01	25.5658	27.9004
TCGA-AG-A01J-01	25.6393	28.7174
TCGA-AA-3531-01	25.809	28.4283

## Sheet: psma2
Sample Id	OGT, Protein levels (mass spectrometry)	PSMA2, Protein levels (mass spectrometry)
TCGA-AA-A02J-01	18.2239	25.3554	spearman	0.525
TCGA-AA-A01F-01	18.4314	23.417
TCGA-AG-A016-01	18.6574	19.5888
TCGA-AG-3574-01	19.636	33.4661
TCGA-AG-A036-01	19.6866	22.266
TCGA-AG-A01W-01	19.7967	26.5747
TCGA-AA-A00N-01	19.9013	23.8988
TCGA-AA-A00K-01	20.007	24.6536
TCGA-AA-A024-01	20.5556	25.7818
TCGA-AA-A00A-01	20.8934	25.5449
TCGA-AA-A01X-01	20.8971	25.6396
TCGA-AA-3710-01	21.0704	27.7472
TCGA-AF-3913-01	21.0909	26.37
TCGA-AA-3986-01	21.1962	26.0233
TCGA-AA-A017-01	21.3176	27.1402
TCGA-AG-A00C-01	21.447	23.1247
TCGA-AA-A00J-01	21.5996	22.3505
TCGA-AA-A01S-01	21.7089	25.2303
TCGA-AG-A015-01	21.7382	26.9962
TCGA-A6-3810-01	22.1432	26.2975
TCGA-AA-3561-01	22.1619	26.9393
TCGA-AA-A02H-01	22.2314	27.6381
TCGA-AA-A02E-01	22.3027	23.8237
TCGA-AA-A022-01	22.3645	26.0241
TCGA-AA-A02R-01	22.4717	27.3446
TCGA-AG-A02N-01	22.5359	26.1411
TCGA-AG-A026-01	22.6865	26.4402
TCGA-AA-3554-01	22.8053	27.1685
TCGA-AG-A02X-01	22.8628	26.7787
TCGA-AA-A004-01	23.1148	33.142
TCGA-AA-3989-01	23.1446	28.1377
TCGA-AA-3534-01	23.1579	27.0366
TCGA-AA-3558-01	23.1818	27.761
TCGA-AA-3818-01	23.1924	28.4942
TCGA-AA-3664-01	23.2329	25.0531
TCGA-AG-3584-01	23.2379	25.6156
TCGA-AG-A01N-01	23.3	24.9827
TCGA-AG-A00H-01	23.3136	26.0031
TCGA-A6-3807-01	23.3195	27.9163
TCGA-AG-A011-01	23.3737	26.2626
TCGA-AA-A01I-01	23.6583	26.8412
TCGA-AA-A03J-01	23.6983	24.1206
TCGA-AG-A00Y-01	23.8246	26.5611
TCGA-AG-A014-01	23.8717	27.9916
TCGA-AA-A03F-01	23.9062	28.4506
TCGA-AA-A029-01	23.9082	26.8474
TCGA-AA-A01T-01	24.0601	25.9908
TCGA-AG-3593-01	24.0975	27.8126
TCGA-AA-A01R-01	24.204	27.8766
TCGA-AA-A02O-01	24.2491	27.9659
TCGA-AA-3864-01	24.2978	29.4488
TCGA-AA-A01C-01	24.522	27.1142
TCGA-AA-3848-01	24.6485	33.586
TCGA-AA-A00R-01	24.6948	30.4388
TCGA-AG-3580-01	24.8144	29.489
TCGA-AG-3594-01	24.8911	26.2707
TCGA-AA-A00E-01	24.9874	27.2307
TCGA-AA-A00U-01	25.2849	27.0574
TCGA-AA-A02Y-01	25.5658	26.7296
TCGA-AG-A01J-01	25.6393	29.014
TCGA-AA-3531-01	25.809	27.6707

## Sheet: psma3
Sample Id	OGT, Protein levels (mass spectrometry)	PSMA3, Protein levels (mass spectrometry)
TCGA-AG-A00Y-01	23.8246	27.2442	spearman	0.667
TCGA-AG-A014-01	23.8717	27.846
TCGA-AG-A01J-01	25.6393	27.9596
TCGA-AG-A00H-01	23.3136	27.376
TCGA-AG-3594-01	24.8911	26.9699
TCGA-AG-A02X-01	22.8628	23.497
TCGA-AG-A015-01	21.7382	26.4775
TCGA-AG-3584-01	23.2379	26.9357
TCGA-AF-3913-01	21.0909	26.3256
TCGA-AG-3574-01	19.636	27.6605
TCGA-AG-A00C-01	21.447	22.7938
TCGA-AG-A02N-01	22.5359	27.1169
TCGA-AG-3580-01	24.8144	27.2751
TCGA-AG-A01N-01	23.3	26.68
TCGA-AG-A01W-01	19.7967	25.1729
TCGA-AG-A016-01	18.6574	24.4455
TCGA-AG-3593-01	24.0975	26.3469
TCGA-AG-A036-01	19.6866	25.3014
TCGA-AG-A011-01	23.3737	26.8215
TCGA-AG-A026-01	22.6865	25.8381
TCGA-AA-A03J-01	23.6983	26.5395
TCGA-AA-A03F-01	23.9062	26.3389
TCGA-AA-A02Y-01	25.5658	27.496
TCGA-AA-A02O-01	24.2491	26.7916
TCGA-AA-A022-01	22.3645	25.1684
TCGA-AA-A01X-01	20.8971	26.4668
TCGA-AA-A01T-01	24.0601	27.0994
TCGA-AA-A01S-01	21.7089	24.8991
TCGA-AA-A01R-01	24.204	27.5935
TCGA-AA-3989-01	23.1446	25.8064
TCGA-AA-3986-01	21.1962	26.4791
TCGA-AA-3864-01	24.2978	28.0688
TCGA-AA-3710-01	21.0704	27.0891
TCGA-A6-3810-01	22.1432	26.1835
TCGA-A6-3807-01	23.3195	26.7067
TCGA-AA-3848-01	24.6485	27.2571
TCGA-AA-3818-01	23.1924	27.637
TCGA-AA-3664-01	23.2329	26.8749
TCGA-AA-A02R-01	22.4717	26.3098
TCGA-AA-A02J-01	18.2239	23.3565
TCGA-AA-A02H-01	22.2314	26.3905
TCGA-AA-A02E-01	22.3027	25.0031
TCGA-AA-A029-01	23.9082	27.3562
TCGA-AA-A024-01	20.5556	24.0268
TCGA-AA-A01I-01	23.6583	25.9954
TCGA-AA-A01C-01	24.522	27.653
TCGA-AA-A017-01	21.3176	28.1789
TCGA-AA-A00N-01	19.9013	24.2544
TCGA-AA-A004-01	23.1148	27.1052
TCGA-AA-A01F-01	18.4314	23.5664
TCGA-AA-A00U-01	25.2849	26.9098
TCGA-AA-A00R-01	24.6948	27.8491
TCGA-AA-A00K-01	20.007	25.0787
TCGA-AA-A00J-01	21.5996	25.1019
TCGA-AA-A00E-01	24.9874	27.3713
TCGA-AA-A00A-01	20.8934	24.6718
TCGA-AA-3554-01	22.8053	26.9579
TCGA-AA-3561-01	22.1619	26.5055
TCGA-AA-3558-01	23.1818	26.2574
TCGA-AA-3534-01	23.1579	26.7818
TCGA-AA-3531-01	25.809	28.4253

## Sheet: psma4
Sample Id	OGT, Protein levels (mass spectrometry)	PSMA4, Protein levels (mass spectrometry)
TCGA-AG-A00Y-01	23.8246	28.2479	spearman	0.622
TCGA-AG-A014-01	23.8717	28.3376
TCGA-AG-A01J-01	25.6393	29.0874
TCGA-AG-A00H-01	23.3136	27.4707
TCGA-AG-3594-01	24.8911	27.6745
TCGA-AG-A02X-01	22.8628	25.1726
TCGA-AG-A015-01	21.7382	28.1275
TCGA-AG-3584-01	23.2379	26.137
TCGA-AF-3913-01	21.0909	26.7272
TCGA-AG-3574-01	19.636	28.6857
TCGA-AG-A00C-01	21.447	25.4375
TCGA-AG-A02N-01	22.5359	27.986
TCGA-AG-3580-01	24.8144	28.2013
TCGA-AG-A01N-01	23.3	26.9713
TCGA-AG-A01W-01	19.7967	26.0452
TCGA-AG-A016-01	18.6574	23.5031
TCGA-AG-3593-01	24.0975	27.7019
TCGA-AG-A036-01	19.6866	25.7487
TCGA-AG-A011-01	23.3737	27.1959
TCGA-AG-A026-01	22.6865	26.7095
TCGA-AA-A03J-01	23.6983	27.1206
TCGA-AA-A03F-01	23.9062	28.256
TCGA-AA-A02Y-01	25.5658	28.2914
TCGA-AA-A02O-01	24.2491	27.637
TCGA-AA-A022-01	22.3645	26.4159
TCGA-AA-A01X-01	20.8971	27.4348
TCGA-AA-A01T-01	24.0601	27.4171
TCGA-AA-A01S-01	21.7089	26.7103
TCGA-AA-A01R-01	24.204	28.0956
TCGA-AA-3989-01	23.1446	29.038
TCGA-AA-3986-01	21.1962	27.4884
TCGA-AA-3864-01	24.2978	29.5556
TCGA-AA-3710-01	21.0704	28.1371
TCGA-A6-3810-01	22.1432	26.8638
TCGA-A6-3807-01	23.3195	27.3417
TCGA-AA-3848-01	24.6485	29.4275
TCGA-AA-3818-01	23.1924	28.1764
TCGA-AA-3664-01	23.2329	27.5098
TCGA-AA-A02R-01	22.4717	26.922
TCGA-AA-A02J-01	18.2239	25.9504
TCGA-AA-A02H-01	22.2314	26.8684
TCGA-AA-A02E-01	22.3027	26.4423
TCGA-AA-A029-01	23.9082	28.2308
TCGA-AA-A024-01	20.5556	26.175
TCGA-AA-A01I-01	23.6583	27.6916
TCGA-AA-A01C-01	24.522	27.8222
TCGA-AA-A017-01	21.3176	28.798
TCGA-AA-A00N-01	19.9013	22.1501
TCGA-AA-A004-01	23.1148	27.8285
TCGA-AA-A01F-01	18.4314	26.1266
TCGA-AA-A00U-01	25.2849	27.8746
TCGA-AA-A00R-01	24.6948	28.2867
TCGA-AA-A00K-01	20.007	24.9001
TCGA-AA-A00J-01	21.5996	25.6605
TCGA-AA-A00E-01	24.9874	27.58
TCGA-AA-A00A-01	20.8934	25.1344
TCGA-AA-3554-01	22.8053	27.9364
TCGA-AA-3561-01	22.1619	27.1868
TCGA-AA-3558-01	23.1818	27.5385
TCGA-AA-3534-01	23.1579	28.1057
TCGA-AA-3531-01	25.809	28.6267

## Sheet: psma5
Sample Id	OGT, Protein levels (mass spectrometry)	PSMA5, Protein levels (mass spectrometry)
TCGA-AA-A02J-01	18.2239	23.9229	spearman	0.643
TCGA-AA-A01F-01	18.4314	23.2471
TCGA-AG-A016-01	18.6574	22.4318
TCGA-AG-3574-01	19.636	29.7301
TCGA-AG-A036-01	19.6866	24.0102
TCGA-AG-A01W-01	19.7967	26.2249
TCGA-AA-A00N-01	19.9013	24.6055
TCGA-AA-A00K-01	20.007	26.5495
TCGA-AA-A024-01	20.5556	26.5772
TCGA-AA-A00A-01	20.8934	26.6874
TCGA-AA-A01X-01	20.8971	26.5245
TCGA-AA-3710-01	21.0704	28.558
TCGA-AF-3913-01	21.0909	28.0723
TCGA-AA-3986-01	21.1962	26.8704
TCGA-AA-A017-01	21.3176	29.159
TCGA-AG-A00C-01	21.447	23.5924
TCGA-AA-A00J-01	21.5996	25.0151
TCGA-AA-A01S-01	21.7089	27.5392
TCGA-AG-A015-01	21.7382	29.0224
TCGA-A6-3810-01	22.1432	26.8644
TCGA-AA-3561-01	22.1619	27.4073
TCGA-AA-A02H-01	22.2314	27.925
TCGA-AA-A02E-01	22.3027	26.1224
TCGA-AA-A022-01	22.3645	27.3532
TCGA-AA-A02R-01	22.4717	29.1091
TCGA-AG-A02N-01	22.5359	26.626
TCGA-AG-A026-01	22.6865	27.4482
TCGA-AA-3554-01	22.8053	28.3116
TCGA-AG-A02X-01	22.8628	25.3089
TCGA-AA-A004-01	23.1148	29.2654
TCGA-AA-3989-01	23.1446	28.6917
TCGA-AA-3534-01	23.1579	28.0722
TCGA-AA-3558-01	23.1818	28.5121
TCGA-AA-3818-01	23.1924	28.4492
TCGA-AA-3664-01	23.2329	26.3517
TCGA-AG-3584-01	23.2379	26.6201
TCGA-AG-A01N-01	23.3	26.4272
TCGA-AG-A00H-01	23.3136	27.9815
TCGA-A6-3807-01	23.3195	28.5205
TCGA-AG-A011-01	23.3737	27.2119
TCGA-AA-A01I-01	23.6583	28.4501
TCGA-AA-A03J-01	23.6983	27.5569
TCGA-AG-A00Y-01	23.8246	29.0132
TCGA-AG-A014-01	23.8717	29.0175
TCGA-AA-A03F-01	23.9062	29.3668
TCGA-AA-A029-01	23.9082	29.7349
TCGA-AA-A01T-01	24.0601	27.3658
TCGA-AG-3593-01	24.0975	28.5671
TCGA-AA-A01R-01	24.204	28.9195
TCGA-AA-A02O-01	24.2491	29.2139
TCGA-AA-3864-01	24.2978	29.7954
TCGA-AA-A01C-01	24.522	29.3622
TCGA-AA-3848-01	24.6485	29.468
TCGA-AA-A00R-01	24.6948	30.8568
TCGA-AG-3580-01	24.8144	33.2885
TCGA-AG-3594-01	24.8911	28.181
TCGA-AA-A00E-01	24.9874	28.7575
TCGA-AA-A00U-01	25.2849	29.1955
TCGA-AA-A02Y-01	25.5658	28.5217
TCGA-AG-A01J-01	25.6393	29.924
TCGA-AA-3531-01	25.809	28.4044

## Sheet: psma6
Sample Id	OGT, Protein levels (mass spectrometry)	PSMA6, Protein levels (mass spectrometry)
TCGA-AA-A02J-01	18.2239	25.056	spearman	0.634
TCGA-AA-A01F-01	18.4314	27.1665
TCGA-AG-A016-01	18.6574	24.6119
TCGA-AG-3574-01	19.636	29.6101
TCGA-AG-A036-01	19.6866	26.1872
TCGA-AG-A01W-01	19.7967	26.8012
TCGA-AA-A00N-01	19.9013	20.2763
TCGA-AA-A00K-01	20.007	25.7002
TCGA-AA-A024-01	20.5556	27.6726
TCGA-AA-A00A-01	20.8934	25.795
TCGA-AA-A01X-01	20.8971	27.9618
TCGA-AA-3710-01	21.0704	28.6399
TCGA-AF-3913-01	21.0909	27.5667
TCGA-AA-3986-01	21.1962	27.8436
TCGA-AA-A017-01	21.3176	28.3496
TCGA-AG-A00C-01	21.447	25.7451
TCGA-AA-A00J-01	21.5996	26.5327
TCGA-AA-A01S-01	21.7089	27.6194
TCGA-AG-A015-01	21.7382	28.7064
TCGA-A6-3810-01	22.1432	27.3489
TCGA-AA-3561-01	22.1619	28.0787
TCGA-AA-A02H-01	22.2314	28.7364
TCGA-AA-A02E-01	22.3027	26.2985
TCGA-AA-A022-01	22.3645	26.4778
TCGA-AA-A02R-01	22.4717	28.649
TCGA-AG-A02N-01	22.5359	26.4102
TCGA-AG-A026-01	22.6865	29.1578
TCGA-AA-3554-01	22.8053	28.2404
TCGA-AG-A02X-01	22.8628	26.2038
TCGA-AA-A004-01	23.1148	28.9318
TCGA-AA-3989-01	23.1446	28.6691
TCGA-AA-3534-01	23.1579	28.3396
TCGA-AA-3558-01	23.1818	28.7996
TCGA-AA-3818-01	23.1924	29.2789
TCGA-AA-3664-01	23.2329	28.9506
TCGA-AG-3584-01	23.2379	27.5493
TCGA-AG-A01N-01	23.3	27.5851
TCGA-AG-A00H-01	23.3136	28.1682
TCGA-A6-3807-01	23.3195	28.66
TCGA-AG-A011-01	23.3737	27.7108
TCGA-AA-A01I-01	23.6583	28.2759
TCGA-AA-A03J-01	23.6983	27.3985
TCGA-AG-A00Y-01	23.8246	28.6086
TCGA-AG-A014-01	23.8717	28.4946
TCGA-AA-A03F-01	23.9062	29.353
TCGA-AA-A029-01	23.9082	28.7398
TCGA-AA-A01T-01	24.0601	28.8461
TCGA-AG-3593-01	24.0975	27.8561
TCGA-AA-A01R-01	24.204	28.3052
TCGA-AA-A02O-01	24.2491	28.7288
TCGA-AA-3864-01	24.2978	30.1076
TCGA-AA-A01C-01	24.522	29.0582
TCGA-AA-3848-01	24.6485	30.2127
TCGA-AA-A00R-01	24.6948	30.1106
TCGA-AG-3580-01	24.8144	29.2708
TCGA-AG-3594-01	24.8911	28.0445
TCGA-AA-A00E-01	24.9874	28.2591
TCGA-AA-A00U-01	25.2849	28.8261
TCGA-AA-A02Y-01	25.5658	30.6581
TCGA-AG-A01J-01	25.6393	29.0857
TCGA-AA-3531-01	25.809	29.2647

## Sheet: psma7
Sample Id	OGT, Protein levels (mass spectrometry)	PSMA7, Protein levels (mass spectrometry)
TCGA-AA-3531-01	25.809	29.4924	spearman	0.619
TCGA-AA-3534-01	23.1579	26.0874
TCGA-AA-3558-01	23.1818	29.0894
TCGA-AA-3561-01	22.1619	28.5391
TCGA-AA-3554-01	22.8053	28.6367
TCGA-AA-A00A-01	20.8934	26.4298
TCGA-AA-A00E-01	24.9874	28.3901
TCGA-AA-A00J-01	21.5996	26.7764
TCGA-AA-A00K-01	20.007	26.19
TCGA-AA-A00R-01	24.6948	29.795
TCGA-AA-A00U-01	25.2849	28.9848
TCGA-AA-A01F-01	18.4314	26.9183
TCGA-AA-A004-01	23.1148	28.9177
TCGA-AA-A00N-01	19.9013	24.6662
TCGA-AA-A017-01	21.3176	29.755
TCGA-AA-A01C-01	24.522	29.2131
TCGA-AA-A01I-01	23.6583	28.6332
TCGA-AA-A024-01	20.5556	27.6875
TCGA-AA-A029-01	23.9082	28.9996
TCGA-AA-A02E-01	22.3027	26.7122
TCGA-AA-A02H-01	22.2314	28.5269
TCGA-AA-A02J-01	18.2239	25.735
TCGA-AA-A02R-01	22.4717	28.1581
TCGA-AA-3664-01	23.2329	27.6648
TCGA-AA-3818-01	23.1924	27.6692
TCGA-AA-3848-01	24.6485	30.2131
TCGA-A6-3807-01	23.3195	28.8489
TCGA-A6-3810-01	22.1432	27.62
TCGA-AA-3710-01	21.0704	29.156
TCGA-AA-3864-01	24.2978	29.6951
TCGA-AA-3986-01	21.1962	28.3489
TCGA-AA-3989-01	23.1446	29.0895
TCGA-AA-A01R-01	24.204	28.4206
TCGA-AA-A01S-01	21.7089	27.6473
TCGA-AA-A01T-01	24.0601	28.8008
TCGA-AA-A01X-01	20.8971	27.8576
TCGA-AA-A022-01	22.3645	27.2205
TCGA-AA-A02O-01	24.2491	27.942
TCGA-AA-A02Y-01	25.5658	28.6998
TCGA-AA-A03F-01	23.9062	29.4062
TCGA-AA-A03J-01	23.6983	28.1611
TCGA-AG-A026-01	22.6865	28.2706
TCGA-AG-A011-01	23.3737	28.5484
TCGA-AG-A036-01	19.6866	26.2071
TCGA-AG-3593-01	24.0975	28.9729
TCGA-AG-A016-01	18.6574	25.5661
TCGA-AG-A01W-01	19.7967	27.3218
TCGA-AG-A01N-01	23.3	28.2954
TCGA-AG-3580-01	24.8144	29.9496
TCGA-AG-A02N-01	22.5359	28.1884
TCGA-AG-A00C-01	21.447	24.6292
TCGA-AG-3574-01	19.636	29.1547
TCGA-AF-3913-01	21.0909	28.0222
TCGA-AG-3584-01	23.2379	27.9565
TCGA-AG-A015-01	21.7382	28.6734
TCGA-AG-A02X-01	22.8628	26.3054
TCGA-AG-3594-01	24.8911	28.0668
TCGA-AG-A00H-01	23.3136	28.6379
TCGA-AG-A01J-01	25.6393	29.532
TCGA-AG-A014-01	23.8717	29.1918
TCGA-AG-A00Y-01	23.8246	28.8958

## Sheet: psmb1
Sample Id	OGT, Protein levels (mass spectrometry)	PSMB1, Protein levels (mass spectrometry)
TCGA-AG-A00Y-01	23.8246	28.4579	spearman	0.713
TCGA-AG-A014-01	23.8717	28.9965
TCGA-AG-A01J-01	25.6393	28.7537
TCGA-AG-A00H-01	23.3136	28.2895
TCGA-AG-3594-01	24.8911	28.0826
TCGA-AG-A02X-01	22.8628	26.162
TCGA-AG-A015-01	21.7382	27.7604
TCGA-AG-3584-01	23.2379	27.6573
TCGA-AF-3913-01	21.0909	27.4952
TCGA-AG-3574-01	19.636	28.6339
TCGA-AG-A00C-01	21.447	23.9841
TCGA-AG-A02N-01	22.5359	27.2025
TCGA-AG-3580-01	24.8144	29.5831
TCGA-AG-A01N-01	23.3	26.328
TCGA-AG-A01W-01	19.7967	26.5251
TCGA-AG-A016-01	18.6574	21.7117
TCGA-AG-3593-01	24.0975	29.3813
TCGA-AG-A036-01	19.6866	25.1596
TCGA-AG-A011-01	23.3737	27.7322
TCGA-AG-A026-01	22.6865	27.6684
TCGA-AA-A03J-01	23.6983	27.168
TCGA-AA-A03F-01	23.9062	29.6023
TCGA-AA-A02Y-01	25.5658	28.2961
TCGA-AA-A02O-01	24.2491	28.3235
TCGA-AA-A022-01	22.3645	26.5938
TCGA-AA-A01X-01	20.8971	27.0055
TCGA-AA-A01T-01	24.0601	27.6732
TCGA-AA-A01S-01	21.7089	26.9541
TCGA-AA-A01R-01	24.204	28.5069
TCGA-AA-3989-01	23.1446	27.8569
TCGA-AA-3986-01	21.1962	27.5916
TCGA-AA-3864-01	24.2978	29.7544
TCGA-AA-3710-01	21.0704	28.1248
TCGA-A6-3810-01	22.1432	26.8873
TCGA-A6-3807-01	23.3195	28.556
TCGA-AA-3848-01	24.6485	29.5066
TCGA-AA-3818-01	23.1924	27.3393
TCGA-AA-3664-01	23.2329	26.8102
TCGA-AA-A02R-01	22.4717	27.3949
TCGA-AA-A02J-01	18.2239	25.005
TCGA-AA-A02H-01	22.2314	27.8225
TCGA-AA-A02E-01	22.3027	26.1333
TCGA-AA-A029-01	23.9082	28.7321
TCGA-AA-A024-01	20.5556	27.1671
TCGA-AA-A01I-01	23.6583	27.9855
TCGA-AA-A01C-01	24.522	29.2319
TCGA-AA-A017-01	21.3176	29.2253
TCGA-AA-A00N-01	19.9013	24.917
TCGA-AA-A004-01	23.1148	28.4317
TCGA-AA-A01F-01	18.4314	23.0129
TCGA-AA-A00U-01	25.2849	28.2287
TCGA-AA-A00R-01	24.6948	29.8708
TCGA-AA-A00K-01	20.007	26.2016
TCGA-AA-A00J-01	21.5996	25.9067
TCGA-AA-A00E-01	24.9874	27.8958
TCGA-AA-A00A-01	20.8934	25.6027
TCGA-AA-3554-01	22.8053	27.8607
TCGA-AA-3561-01	22.1619	26.7216
TCGA-AA-3558-01	23.1818	28.3471
TCGA-AA-3534-01	23.1579	27.4628
TCGA-AA-3531-01	25.809	28.8062

## Sheet: psmb2
Sample Id	OGT, Protein levels (mass spectrometry)	PSMB2, Protein levels (mass spectrometry)
TCGA-AA-A02J-01	18.2239	24.7955	spearman	0.658
TCGA-AA-A01F-01	18.4314	26.4847
TCGA-AG-A016-01	18.6574	20.585
TCGA-AG-3574-01	19.636	28.4777
TCGA-AG-A036-01	19.6866	25.1659
TCGA-AG-A01W-01	19.7967	27.1093
TCGA-AA-A00N-01	19.9013	24.0333
TCGA-AA-A00K-01	20.007	25.7788
TCGA-AA-A024-01	20.5556	26.911
TCGA-AA-A00A-01	20.8934	24.9653
TCGA-AA-A01X-01	20.8971	27.5569
TCGA-AA-3710-01	21.0704	28.0465
TCGA-AF-3913-01	21.0909	27.5322
TCGA-AA-3986-01	21.1962	27.2866
TCGA-AA-A017-01	21.3176	28.9554
TCGA-AG-A00C-01	21.447	20.6045
TCGA-AA-A00J-01	21.5996	26.5144
TCGA-AA-A01S-01	21.7089	27.0864
TCGA-AG-A015-01	21.7382	28.0524
TCGA-A6-3810-01	22.1432	26.6467
TCGA-AA-3561-01	22.1619	27.1823
TCGA-AA-A02H-01	22.2314	26.4261
TCGA-AA-A02E-01	22.3027	26.4912
TCGA-AA-A022-01	22.3645	27.0668
TCGA-AA-A02R-01	22.4717	27.6668
TCGA-AG-A02N-01	22.5359	27.1969
TCGA-AG-A026-01	22.6865	27.1892
TCGA-AA-3554-01	22.8053	27.5045
TCGA-AG-A02X-01	22.8628	26.6333
TCGA-AA-A004-01	23.1148	28.3623
TCGA-AA-3989-01	23.1446	28.4622
TCGA-AA-3534-01	23.1579	27.7835
TCGA-AA-3558-01	23.1818	28.2913
TCGA-AA-3818-01	23.1924	27.8366
TCGA-AA-3664-01	23.2329	27.2302
TCGA-AG-3584-01	23.2379	26.8874
TCGA-AG-A01N-01	23.3	27.382
TCGA-AG-A00H-01	23.3136	27.7887
TCGA-A6-3807-01	23.3195	28.335
TCGA-AG-A011-01	23.3737	27.6523
TCGA-AA-A01I-01	23.6583	27.8022
TCGA-AA-A03J-01	23.6983	26.8603
TCGA-AG-A00Y-01	23.8246	28.6582
TCGA-AG-A014-01	23.8717	28.1707
TCGA-AA-A03F-01	23.9062	28.0232
TCGA-AA-A029-01	23.9082	28.1029
TCGA-AA-A01T-01	24.0601	27.4767
TCGA-AG-3593-01	24.0975	28.8003
TCGA-AA-A01R-01	24.204	28.5548
TCGA-AA-A02O-01	24.2491	28.3051
TCGA-AA-3864-01	24.2978	29.0875
TCGA-AA-A01C-01	24.522	28.3654
TCGA-AA-3848-01	24.6485	29.7907
TCGA-AA-A00R-01	24.6948	29.5502
TCGA-AG-3580-01	24.8144	29.4298
TCGA-AG-3594-01	24.8911	27.1757
TCGA-AA-A00E-01	24.9874	27.7749
TCGA-AA-A00U-01	25.2849	28.0503
TCGA-AA-A02Y-01	25.5658	28.2966
TCGA-AG-A01J-01	25.6393	29.4455
TCGA-AA-3531-01	25.809	28.9471

## Sheet: psmb3
Sample Id	OGT, Protein levels (mass spectrometry)	PSMB3, Protein levels (mass spectrometry)
TCGA-AA-A02J-01	18.2239	25.5528	spearman	0.539
TCGA-AA-A01F-01	18.4314	26.1383
TCGA-AG-A016-01	18.6574	22.1648
TCGA-AG-3574-01	19.636	28.8497
TCGA-AG-A036-01	19.6866	24.0493
TCGA-AG-A01W-01	19.7967	27.1277
TCGA-AA-A00N-01	19.9013	24.6089
TCGA-AA-A00K-01	20.007	24.1446
TCGA-AA-A024-01	20.5556	26.7631
TCGA-AA-A00A-01	20.8934	25.7576
TCGA-AA-A01X-01	20.8971	25.6812
TCGA-AA-3710-01	21.0704	28.0602
TCGA-AF-3913-01	21.0909	26.6369
TCGA-AA-3986-01	21.1962	27.1247
TCGA-AA-A017-01	21.3176	28.5525
TCGA-AG-A00C-01	21.447	24.285
TCGA-AA-A00J-01	21.5996	25.7053
TCGA-AA-A01S-01	21.7089	27.3463
TCGA-AG-A015-01	21.7382	27.2797
TCGA-A6-3810-01	22.1432	26.7371
TCGA-AA-3561-01	22.1619	27.1589
TCGA-AA-A02H-01	22.2314	27.6103
TCGA-AA-A02E-01	22.3027	24.3695
TCGA-AA-A022-01	22.3645	26.7917
TCGA-AA-A02R-01	22.4717	27.561
TCGA-AG-A02N-01	22.5359	26.7512
TCGA-AG-A026-01	22.6865	26.9097
TCGA-AA-3554-01	22.8053	27.7842
TCGA-AG-A02X-01	22.8628	25.4524
TCGA-AA-A004-01	23.1148	28.3901
TCGA-AA-3989-01	23.1446	28.8349
TCGA-AA-3534-01	23.1579	27.6939
TCGA-AA-3558-01	23.1818	28.4587
TCGA-AA-3818-01	23.1924	27.481
TCGA-AA-3664-01	23.2329	26.2931
TCGA-AG-3584-01	23.2379	26.3968
TCGA-AG-A01N-01	23.3	24.8593
TCGA-AG-A00H-01	23.3136	27.5242
TCGA-A6-3807-01	23.3195	28.0147
TCGA-AG-A011-01	23.3737	27.7576
TCGA-AA-A01I-01	23.6583	27.357
TCGA-AA-A03J-01	23.6983	26.6657
TCGA-AG-A00Y-01	23.8246	27.7773
TCGA-AG-A014-01	23.8717	27.9613
TCGA-AA-A03F-01	23.9062	28.2971
TCGA-AA-A029-01	23.9082	27.4807
TCGA-AA-A01T-01	24.0601	26.2465
TCGA-AG-3593-01	24.0975	28.0845
TCGA-AA-A01R-01	24.204	27.9325
TCGA-AA-A02O-01	24.2491	28.7111
TCGA-AA-3864-01	24.2978	29.3099
TCGA-AA-A01C-01	24.522	27.5989
TCGA-AA-3848-01	24.6485	29.8423
TCGA-AA-A00R-01	24.6948	29.8021
TCGA-AG-3580-01	24.8144	29.0733
TCGA-AG-3594-01	24.8911	27.5308
TCGA-AA-A00E-01	24.9874	27.7592
TCGA-AA-A00U-01	25.2849	27.1235
TCGA-AA-A02Y-01	25.5658	26.8366
TCGA-AG-A01J-01	25.6393	28.816
TCGA-AA-3531-01	25.809	27.9744

[truncated: 36 more sheets: psmb4, psmb5, psmb6, psmb7, psmb8, psmb９, psmb１０, psmc１, psmc２, psmc３, psmc４, psmc５, psmc６, psmd１, psmd２, psmd３, psmd４, psmd５, psmd６, psmd７ …]
